# Supplementary material for: Assessment of the Photosynthetic Apparatus Functions by Chlorophyll Fluorescence and P700 Absorbance in C3 and C4 Plants under Physiological Conditions and under Salt Stress
Source: Int J Mol Sci. 2022 Mar 29;23(7):3768. doi: 10.3390/ijms23073768 (PMC8998893; doi:10.3390/ijms23073768)
Supplement: Supplementary file 1 [file ijms-23-03768-s001.zip]

Archive with 1 entries (1 files):
- ijms-1638240-supplementary.pdf
